# Supplementary material for: Comparative Transcriptomic and Physiological Analyses of Medicago sativa L. Indicates that Multiple Regulatory Networks Are Activated during Continuous ABA Treatment
Source: Int J Mol Sci. 2018 Dec 22;20(1):47. doi: 10.3390/ijms20010047 (PMC6337461; doi:10.3390/ijms20010047)
Supplement: Supplementary file 1 [file ijms-20-00047-s001.zip]

Archive with 3 entries (2 files):
- Supplementary materials/Supplementary Figures S1-S4.pdf
- Supplementary materials/Supplementary Tables S1-S5.xlsx
- Supplementary materials/
