# Supplementary material for: Comparative Transcriptomic and Physiological Analyses of Medicago sativa L. Indicates that Multiple Regulatory Networks Are Activated during Continuous ABA Treatment
Source: Int J Mol Sci. 2018 Dec 22;20(1):47. doi: 10.3390/ijms20010047 (PMC6337461; doi:10.3390/ijms20010047)
Supplement: Supplementary file 1 [file ijms-20-00047-s001.zip › Supplementary materials/Supplementary Tables S1-S5.xlsx]

## Sheet: Table S1
Table S1. Summary of the BGISEQ-500 RNA-Seq data analysis.
Sample	Raw Reads Number	Clean Reads Number	Clean Data Size (bp)	Clean Data Rate (%)	Genome Mapping Ratio(%) ≥50	Expressed Genes Number
C-1	22045743	21610700	1080535000	98.02	70.17(Y)	41639
C-2	22045743	21701580	1085079000	98.43	70.99(Y)	41515
C-3	23981414	23517425	1175871250	98.06	60.79(Y)	40454
A1-1	22045743	21710180	1085509000	98.47	71.74(Y)	42495
A1-2	22045743	21374717	1068735850	96.95	72.62(Y)	41663
A1-3	24125068	23202775	1160138750	96.17	88.4(Y)	42998
A2-1	22045743	21639446	1081972300	98.15	69.07(Y)	42131
A2-2	22045743	21371311	1068565550	96.94	71.61(Y)	41936
A2-3	24126553	23250954	1162547700	96.37	87.99(Y)	43991
A3-1	22045743	21798051	1089902550	98.87	72.89(Y)	42132
A3-2	23880579	23584695	1179234750	98.76	71.87(Y)	42084
A3-3	22053842	21139344	1056967200	95.85	66.71(Y)	41383
Average	2.27073e+07	2.21584e+07	1107921575	97.58	72.90(Y)	42035.1
Summary	272487657	265901178	13295058900			50742
Note:'Y' means sample passed quality control.

## Sheet: Table S2
Table S2. BLAST analysis of the annotated isoforms against public databases.
Database	Number of annotated isoforms (Percentage)
	C	A1	A2	A3	All
Annotated in Nr	46,620 (98.69%)	47,017 (98.71%)	47,064 (98.71%)	46,646 (98.70%)	50,041 (98.62%)
Annotated in GO	14,078 (29.38%)	14,192 (29.80%)	14,179 (29.74%)	14,077 (29.79%)	15,031 (29.62%)
Annotated in KEGG	37,944 (80.32%)	38,249 (80.30%)	38,261 (80.25%)	37,918 (80.23%)	40,741 (80.29%)
Annotated in all databases	12,950 (27.41%)	13,058 (27.41%)	13,043 (27.36%)	12,937 (27.37%)	13,830 (27.26%)
Annotated in at least one databases	46,629 (98.71%)	47,026 (98.73%)	47,073 (98.73%)	46,655 (98.72%)	50,050 (98.64%)
Total isoforms	47,239 (100.00%)	47,632 (100.00%)	47,679 (100.00%)	47,260 (100.00%)	50,742 (100.00%)
Note: C, A1, A2, and A3 represent ABA treatment for 0, 1, 3, and 12 h, respectively.

## Sheet: Table S3
Table S3. DEIs involved in transcriptional regulation.
TF types	Gene_id	C	A1	A2	A3	KEGG Orthology	GO Component	GO Function	GO Process	Blast nr
bZIPs	[Msa]_27799	1.49333	6.33333	2.05333	4.20667	K09060|1|7e-08|60.1|mdm:103436860|plant G-box-binding factor;K16241|3|6e-07|57.0|dosa:Os02t0203000-00|transcription factor HY5	-	GO:0003700//transcription factor activity, sequence-specific DNA binding;GO:0043565//sequence-specific DNA binding	GO:0006355//regulation of transcription, DNA-templated	gi|357438229|ref|XP_003589390.1|/0/BZIP transcription factor bZIP11 [Medicago truncatula]
	[Msa]_38947	2.42667	22.8067	22.8133	20.8067	K09060|1|2e-142|386|mtr:MTR_7g116890|plant G-box-binding factor	GO:0005634//nucleus	GO:0003700//transcription factor activity, sequence-specific DNA binding;GO:0043565//sequence-specific DNA binding	GO:0006355//regulation of transcription, DNA-templated	gi|364521140|gb|AEW66884.1|/5.55075e-146/bZIP protein [Medicago sativa]
	[Msa]_39962	0.663333	2.92	1.14333	1.31333	K09060|1|7e-09|63.2|ath:AT1G32150|plant G-box-binding factor	-	GO:0003700//transcription factor activity, sequence-specific DNA binding;GO:0043565//sequence-specific DNA binding	GO:0006355//regulation of transcription, DNA-templated	gi|357473597|ref|XP_003607083.1|/0/BZIP transcription factor bZIP28 [Medicago truncatula]
	[Msa]_43628	4.63667	30.1367	42.5333	45.2233	K09060|1|0.0|694|cam:101510653|plant G-box-binding factor	-	-	-	gi|657372966|gb|KEH18736.1|/0/bZIP transcription factor family protein [Medicago truncatula]
	[Msa]_25452	2.32	9.84667	18.88	8.06	K14432|1|0.0|690|mtr:MTR_4g085910|ABA responsive element binding factor	-	GO:0003700//transcription factor activity, sequence-specific DNA binding;GO:0043565//sequence-specific DNA binding	GO:0006355//regulation of transcription, DNA-templated	gi|357475345|ref|XP_003607958.1|/0/ABSCISIC ACID-INSENSITIVE 5-like protein [Medicago truncatula]
	[Msa]_26491	1.11	8.76	13.3133	6.56333	K14432|1|0.0|592|mtr:MTR_3g101780|ABA responsive element binding factor	-	GO:0003700//transcription factor activity, sequence-specific DNA binding;GO:0043565//sequence-specific DNA binding	GO:0006355//regulation of transcription, DNA-templated	gi|357465529|ref|XP_003603049.1|/0/ABSCISIC ACID-INSENSITIVE 5-like protein [Medicago truncatula]
	[Msa]_28429	0.0633333	0.87	3.34333	3.54	K14432|1|0.0|843|mtr:MTR_3g101780|ABA responsive element binding factor	-	GO:0003700//transcription factor activity, sequence-specific DNA binding;GO:0043565//sequence-specific DNA binding	GO:0006355//regulation of transcription, DNA-templated	gi|357465529|ref|XP_003603049.1|/0/ABSCISIC ACID-INSENSITIVE 5-like protein [Medicago truncatula]
	[Msa]_33171	0.386667	3.09	5.41	1.48	K14432|1|0.0|576|mtr:MTR_3g101780|ABA responsive element binding factor	-	GO:0003700//transcription factor activity, sequence-specific DNA binding;GO:0043565//sequence-specific DNA binding	GO:0006355//regulation of transcription, DNA-templated	gi|357465529|ref|XP_003603049.1|/0/ABSCISIC ACID-INSENSITIVE 5-like protein [Medicago truncatula]
	[Msa]_41468	5.26	22.6867	43.0667	15.9267	K14432|1|0.0|636|mtr:MTR_4g085910|ABA responsive element binding factor	-	GO:0003700//transcription factor activity, sequence-specific DNA binding;GO:0043565//sequence-specific DNA binding	GO:0006355//regulation of transcription, DNA-templated	gi|357475345|ref|XP_003607958.1|/0/ABSCISIC ACID-INSENSITIVE 5-like protein [Medicago truncatula]
	[Msa]_42852	9.45333	58.6967	104.723	41.2233	K14432|1|0.0|843|mtr:MTR_3g101780|ABA responsive element binding factor	-	GO:0003700//transcription factor activity, sequence-specific DNA binding;GO:0043565//sequence-specific DNA binding	GO:0006355//regulation of transcription, DNA-templated	gi|357465529|ref|XP_003603049.1|/0/ABSCISIC ACID-INSENSITIVE 5-like protein [Medicago truncatula]
	[Msa]_49539	0.413333	0.603333	0.916667	1.72667	K14432|1|1e-08|61.6|mus:103973799|ABA responsive element binding factor;K09060|2|3e-08|60.1|atr:18439129|plant G-box-binding factor	-	-	-	gi|657400936|gb|KEH40004.1|/2.79407e-73/basic leucine zipper transcription factor [Medicago truncatula]
	[Msa]_5801	0.24	3.78667	5.03667	2.18	K14432|1|0.0|325|mtr:MTR_3g101780|ABA responsive element binding factor	-	GO:0003700//transcription factor activity, sequence-specific DNA binding;GO:0043565//sequence-specific DNA binding	GO:0006355//regulation of transcription, DNA-templated	gi|357465529|ref|XP_003603049.1|/0/ABSCISIC ACID-INSENSITIVE 5-like protein [Medicago truncatula]
AP2-EREBPs	[Msa]_46647	0.193333	6.29333	0.71	0.966667	K09286|1|2e-27|124|ath:AT1G43160|EREBP-like factor	GO:0005634//nucleus	GO:0003700//transcription factor activity, sequence-specific DNA binding;GO:0003677//DNA binding	GO:0006355//regulation of transcription, DNA-templated	gi|357464465|ref|XP_003602514.1|/0/Ethylene-responsive transcription factor ERF110 [Medicago truncatula]
	[Msa]_46628	58.6933	14.4	100.873	118.68	K09286|1|6e-173|607|mtr:MTR_1g087920|EREBP-like factor	GO:0005634//nucleus	GO:0003700//transcription factor activity, sequence-specific DNA binding;GO:0003677//DNA binding	GO:0006355//regulation of transcription, DNA-templated	gi|357442393|ref|XP_003591474.1|/3.20036e-172/Ethylene responsive transcription factor 2b [Medicago truncatula]
	[Msa]_30423	0.5	4.96	2.40667	2.17333	K09286|1|2e-56|221|eus:EUTSA_v10025862mg|EREBP-like factor	-	-	-	gi|657399720|gb|KEH39107.1|/0/ethylene response factor [Medicago truncatula]
	[Msa]_44073	2.18667	2.63	11.8567	7.48667	K09286|1|5e-31|136|crb:CARUB_v10010478mg|EREBP-like factor	-	-	-	gi|657381962|gb|KEH25914.1|/0/AP2 domain class transcription factor [Medicago truncatula]
	[Msa]_44663	1.83667	2.37667	8.09	5.24667	K09286|1|3e-31|137|crb:CARUB_v10010478mg|EREBP-like factor	-	-	-	gi|657381962|gb|KEH25914.1|/0/AP2 domain class transcription factor [Medicago truncatula]
	[Msa]_41187	1.47333	2.07667	12.7367	8.75667	K09286|1|2e-52|207|sly:543711|EREBP-like factor	GO:0005634//nucleus	GO:0003700//transcription factor activity, sequence-specific DNA binding;GO:0003677//DNA binding	GO:0006355//regulation of transcription, DNA-templated	gi|357492825|ref|XP_003616701.1|/0/Ethylene-responsive element binding protein [Medicago truncatula]
	[Msa]_28611	0.493333	1.58667	2.18333	1.15667	K09284|1|0.0|904|mtr:MTR_4g061200|AP2-like factor, euAP2 lineage	-	-	-	gi|357472461|ref|XP_003606515.1|/0/Transcription factor APETALA2 [Medicago truncatula]
	[Msa]_34208	1.71	0.616667	0.156667	0.75	K13434|1|6e-19|96.7|gmx:100817278|pathogenesis-related genes transcriptional activator PTI6	-	-	-	gi|657372737|gb|AET01967.2|/0/ethylene-responsive transcription factor ERF118-like protein [Medicago truncatula]
	[Msa]_33983	1.22667	0.69	0.466667	0.136667	K09285|1|0.0|407|mtr:MTR_4g065370|AP2-like factor, ANT lineage	-	-	-	gi|657388277|gb|AES88955.2|/0/AP2-like ethylene-responsive transcription factor [Medicago truncatula]
MYBs	[Msa]_41989	5.84	24.5867	16.6067	5.16	K12133|1|7e-38|159|zma:100281091|MYB-related transcription factor LHY	-	-	-	gi|657383060|gb|KEH26846.1|/0/myb transcription factor [Medicago truncatula]
	[Msa]_29707	1.89667	5.76667	8.71667	4.47	K09422|1|2e-56|221|gmx:100808083|myb proto-oncogene protein, plant	-	-	-	gi|657395305|gb|KEH35662.1|/6.77085e-103/myb transcription factor [Medicago truncatula]
	[Msa]_50931	0.643333	3.61333	10.4167	14.5767	K09422|1|4e-142|504|mtr:MTR_1g086510|myb proto-oncogene protein, plant	-	GO:0003677//DNA binding;GO:0003682//chromatin binding	-	gi|357442159|ref|XP_003591357.1|/2.29579e-141/Myb-like transcription factor [Medicago truncatula]
	[Msa]_13238	0.786667	4.09	3.62333	4.66333	K12860|1|0.0|843|cam:101511962|pre-mRNA-splicing factor CDC5/CEF1	-	-	-	gi|657380444|gb|KEH24587.1|/0/cell division control protein, putative [Medicago truncatula]
	[Msa]_29831	0.456667	1.43333	1.91	0.49	K03255|1|1e-52|163|smo:SELMODRAFT_442478|protein TIF31	-	-	-	gi|657393967|gb|KEH34719.1|/0/double-strand telomere-binding protein, putative [Medicago truncatula]
	[Msa]_49064	0.17	0.906667	1.67	2.68	K09422|1|2e-143|508|mtr:MTR_1g086510|myb proto-oncogene protein, plant	-	GO:0003677//DNA binding;GO:0003682//chromatin binding	-	gi|357442159|ref|XP_003591357.1|/1.39043e-142/Myb-like transcription factor [Medicago truncatula]
	[Msa]_27258	1.28667	1.06333	0.556667	0.29	K14491|1|9e-17|89.7|sbi:SORBI_10g025500|two-component response regulator ARR-B family	-	GO:0005488//binding	GO:0007165//signal transduction	gi|357482307|ref|XP_003611439.1|/0/Two-component response regulator-like protein [Medicago truncatula]
	[Msa]_41406	1.44333	1.66667	1.26333	0.31	K11654|1|0.0|910|cam:101504208|SWI/SNF-related matrix-associated actin-dependent regulator of chromatin subfamily A member 5 [EC:3.6.4.-]	-	-	-	gi|657390852|gb|KEH32270.1|/0/chromatin remodeling factor, putative [Medicago truncatula]
	[Msa]_8495	2.05333	0.01	0.01	0.01	K12860|1|0.0|1712|cam:101511962|pre-mRNA-splicing factor CDC5/CEF1	-	-	-	gi|657380444|gb|KEH24587.1|/0/cell division control protein, putative [Medicago truncatula]
Trihelixs	[Msa]_33204	0.323333	0.773333	1.52333	0.67	K01534|1|3e-18|62.8|pvu:PHAVU_003G142700g|Cd2+/Zn2+-exporting ATPase [EC:3.6.3.3 3.6.3.5];K09903|5|6e-12|73.6|smo:SELMODRAFT_130409|uridylate kinase [EC:2.7.4.22]	-	-	-	gi|657400331|gb|KEH39564.1|/8.02498e-123/Myb/SANT-like DNA-binding domain protein [Medicago truncatula]
	[Msa]_35765	1.25333	0.01	3.09667	1.43333	-	-	GO:0003677//DNA binding	-	gi|140052425|gb|ABE80120.2|/0/Homeodomain-like [Medicago truncatula]
	[Msa]_40048	1.07	0.01	1.52667	1.15333	K15542|1|5e-08|60.5|sot:102597827|polyadenylation factor subunit 2	-	GO:0003677//DNA binding	-	gi|502122123|ref|XP_004497590.1|/0/PREDICTED: putative mediator of RNA polymerase II transcription subunit 26-like [Cicer arietinum]
	[Msa]_40141	4.98	0.0533333	9.17667	3.53667	K15168|1|1e-06|55.5|brp:103835463|mediator of RNA polymerase II transcription subunit 25;K14486|2|3e-06|54.7|sly:100191131|auxin response factor	-	GO:0003677//DNA binding	-	gi|140052425|gb|ABE80120.2|/0/Homeodomain-like [Medicago truncatula]
	[Msa]_40575	10.33	0.163333	19.89	9.73667	K15542|1|4e-08|60.8|sot:102597827|polyadenylation factor subunit 2	-	GO:0003677//DNA binding	-	gi|140052425|gb|ABE80120.2|/0/Homeodomain-like [Medicago truncatula]
	[Msa]_40714	11.58	0.356667	24.9867	9.60333	K14972|1|2e-07|58.5|smo:SELMODRAFT_444765|PAX-interacting protein 1;K15542|2|2e-07|58.5|sot:102597827|polyadenylation factor subunit 2	-	GO:0003677//DNA binding	-	gi|140052425|gb|ABE80120.2|/0/Homeodomain-like [Medicago truncatula]
	[Msa]_41115	3.90333	0.226667	9.25667	7.54667	K15168|1|1e-06|55.5|brp:103835463|mediator of RNA polymerase II transcription subunit 25;K14486|2|3e-06|54.7|sly:100191131|auxin response factor	-	GO:0003677//DNA binding	-	gi|140052425|gb|ABE80120.2|/0/Homeodomain-like [Medicago truncatula]
	[Msa]_42155	5.67667	0.01	12.6	7.35333	K08333|1|3e-09|64.3|vcn:VOLCADRAFT_88093|phosphoinositide-3-kinase, regulatory subunit 4 [EC:2.7.11.1];K15168|2|7e-09|63.2|brp:103840588|mediator of RNA polymerase II transcription subunit 25;K15542|5|3e-08|60.8|sot:102597827|polyadenylation factor subunit 2	-	GO:0003677//DNA binding	-	gi|140052425|gb|ABE80120.2|/0/Homeodomain-like [Medicago truncatula]
ARFs	[Msa]_10298	0.31	1.17333	1.83333	2.51667	K14486|1|2e-176|620|atr:18442320|auxin response factor	-	-	-	gi|657375741|gb|AET05059.2|/0/auxin response factor 2 [Medicago truncatula]
	[Msa]_12035	0.01	0.01	2.29	0.973333	K14486|1|2e-176|620|atr:18442320|auxin response factor	-	-	-	gi|657375741|gb|AET05059.2|/0/auxin response factor 2 [Medicago truncatula]
	[Msa]_14804	1	4.06	1.30667	3.9	K14486|1|8e-155|548|egu:105051690|auxin response factor	-	-	-	gi|657375742|gb|AET05061.2|/0/auxin response factor 2 [Medicago truncatula]
	[Msa]_16824	3.85333	4.46333	0.986667	0.01	K14486|1|9e-155|245|bvg:104905779|auxin response factor	GO:0005634//nucleus	GO:0003677//DNA binding;GO:0046983//protein dimerization activity	GO:0006355//regulation of transcription, DNA-templated;GO:0009734//auxin-activated signaling pathway	gi|571457706|ref|XP_006580853.1|/0/PREDICTED: auxin response factor 6-like [Glycine max]
	[Msa]_2308	0.633333	2.36	5.82333	4.23333	K14486|1|0.0|1139|fve:101303549|auxin response factor	GO:0005634//nucleus	GO:0003677//DNA binding;GO:0046983//protein dimerization activity	GO:0006355//regulation of transcription, DNA-templated;GO:0009734//auxin-activated signaling pathway	gi|357479369|ref|XP_003609970.1|/0/Auxin response factor [Medicago truncatula]
	[Msa]_5534	2.00333	0.01	0.46	1.00333	K14486|1|0.0|775|brp:103845646|auxin response factor	GO:0005634//nucleus	GO:0003677//DNA binding;GO:0046983//protein dimerization activity	GO:0006355//regulation of transcription, DNA-templated;GO:0009734//auxin-activated signaling pathway	gi|657391083|gb|KEH32422.1|/0/auxin response factor 2 [Medicago truncatula]
TIGs	[Msa]_22447	0.363333	1.10333	1.54	1.84	K12271|1|9e-07|56.6|mis:MICPUN_113908|signal recognition particle 43 kDa protein;K06694|2|5e-06|54.3|tcc:TCM_011593|26S proteasome non-ATPase regulatory subunit 10	-	-	-	gi|657375200|gb|KEH20613.1|/0/calmodulin-binding protein [Medicago truncatula]
	[Msa]_25518	2.72	0.236667	0.473333	1.60667	K12271|1|2e-07|58.5|mis:MICPUN_113908|signal recognition particle 43 kDa protein;K06694|2|4e-07|57.8|obr:102703761|26S proteasome non-ATPase regulatory subunit 10;K01803|3|7e-07|57.0|zma:103633725|triosephosphate isomerase (TIM) [EC:5.3.1.1];K18932|4|1e-06|55.8|sbi:SORBI_05g021380|palmitoyltransferase [EC:2.3.1.225]	-	-	-	gi|657396438|gb|KEH36443.1|/0/calmodulin-binding transcription activator 1 [Medicago truncatula]
	[Msa]_8365	0.12	2.04	0.863333	0.863333	K01803|1|3e-13|78.6|zma:103633725|triosephosphate isomerase (TIM) [EC:5.3.1.1]	-	-	-	gi|657375509|gb|KEH20831.1|/0/calmodulin-binding transcription activator [Medicago truncatula]
	[Msa]_9281	0.253333	0.72	1.10333	0.816667	-	-	-	-	gi|657389563|gb|KEH31219.1|/0/calmodulin-binding transcription activator 1 [Medicago truncatula]
	[Msa]_9771	0.51	4.01333	1.32333	1.29333	K01803|1|3e-13|78.6|zma:103633725|triosephosphate isomerase (TIM) [EC:5.3.1.1]	-	-	-	gi|657375511|gb|KEH20833.1|/0/calmodulin-binding transcription activator [Medicago truncatula]
C3Hs	[Msa]_10426	0.0733333	1.02667	0.01	0.233333	K04733|1|1e-74|163|mtr:MTR_2g095880|interleukin-1 receptor-associated kinase 4 [EC:2.7.11.1]	-	-	-	gi|357454005|ref|XP_003597283.1|/5.85719e-74/Protein kinase [Medicago truncatula]
	[Msa]_18004	1.19333	1.32333	1	0.246667	-	-	GO:0008270//zinc ion binding;GO:0000166//nucleotide binding;GO:0003723//RNA binding	-	gi|357471117|ref|XP_003605843.1|/0/Zinc finger CCCH domain-containing protein [Medicago truncatula]
	[Msa]_42015	1.06	1.47667	6.10667	2.17	K03260|1|2e-26|121|dosa:Os06t0520600-01|translation initiation factor 4G	-	-	-	gi|593489585|ref|XP_007141660.1|/0/hypothetical protein PHAVU_008G214600g [Phaseolus vulgaris]
	[Msa]_50118	81.74	18.1667	132.677	82.5133	-	-	GO:0008270//zinc ion binding;GO:0003676//nucleic acid binding	-	gi|357465645|ref|XP_003603107.1|/9.60329e-153/Zinc finger CCCH domain-containing protein [Medicago truncatula]
TUB	[Msa]_34589	0.233333	0.253333	1.30333	0.74	K19600|1|6e-07|57.0|csl:COCSUDRAFT_13074|tubby-related protein 1	-	-	-	gi|357447461|ref|XP_003594006.1|/1.55992e-69/Tubby-like F-box protein [Medicago truncatula]
	[Msa]_35945	0.28	1.38667	0.563333	1.31667	K19600|1|1e-23|75.1|csl:COCSUDRAFT_13074|tubby-related protein 1	GO:0005886//plasma membrane	-	-	gi|641865050|gb|KDO83735.1|/5.18397e-168/hypothetical protein CISIN_1g014365mg [Citrus sinensis]
	[Msa]_39490	2.53	0.47	2.62667	0.943333	K19600|1|1e-36|155|mpp:MICPUCDRAFT_51450|tubby-related protein 1	-	-	-	gi|357518331|ref|XP_003629454.1|/1.38565e-145/Tubby-like F-box protein [Medicago truncatula]
NAC	[Msa]_27899	1.18	4.78667	5.79	4.57333	K13126|1|5e-12|73.9|fve:101312606|polyadenylate-binding protein	-	GO:0003677//DNA binding	GO:0006355//regulation of transcription, DNA-templated	gi|357464261|ref|XP_003602412.1|/0/NAC domain-containing protein [Medicago truncatula]
	[Msa]_44495	0.0966667	12.1567	42.7367	20.28	K13126|1|2e-08|61.2|fve:101312606|polyadenylate-binding protein;K05941|2|5e-07|57.0|mdm:103435918|glutathione gamma-glutamylcysteinyltransferase [EC:2.3.2.15];K02437|3|6e-07|56.6|pxb:103941124|glycine cleavage system H protein;K00162|4|3e-06|54.3|obr:102719045|pyruvate dehydrogenase E1 component beta subunit [EC:1.2.4.1]	-	GO:0003677//DNA binding	GO:0006355//regulation of transcription, DNA-templated	gi|657373824|gb|KEH19435.1|/0/NAC transcription factor-like protein [Medicago truncatula]
	[Msa]_47211	1.11	39.7167	102.803	82.2333	-	-	-	-	gi|657399306|gb|KEH38789.1|/0/NAC transcription factor-like protein [Medicago truncatula]
GRAS	[Msa]_22276	1.76	0.153333	0.353333	1.24667	K14494|1|4e-35|91.3|brp:103855161|DELLA protein	-	-	GO:0006355//regulation of transcription, DNA-templated	gi|357472777|ref|XP_003606673.1|/0/GRAS family transcription factor [Medicago truncatula]
	[Msa]_30660	2.86667	0.763333	0.533333	1.69667	K14777|1|6e-68|259|mtr:MTR_7g057230|ATP-dependent RNA helicase DDX47/RRP3 [EC:3.6.4.13];K14494|2|6e-55|216|pxb:103959476|DELLA protein	-	-	-	gi|657394932|gb|KEH35404.1|/0/GRAS family transcription factor [Medicago truncatula]
	[Msa]_33162	1.04	0.476667	0.15	0.07	K14494|1|2e-25|106|pvu:PHAVU_003G208600g|DELLA protein;K03921|3|3e-23|102|zma:103642241|acyl-[acyl-carrier-protein] desaturase [EC:1.14.19.2]	-	-	-	gi|502144343|ref|XP_004505663.1|/6.17478e-164/PREDICTED: scarecrow-like protein 3-like isoform X1 [Cicer arietinum]
bHLH	[Msa]_25692	4.5	10.55	3.25333	0.613333	-	-	-	-	gi|657370062|gb|KEH16287.1|/1.45471e-50/basic helix loop helix (bHLH) DNA-binding family protein, partial [Medicago truncatula]
	[Msa]_36952	3.41333	7.08	15.37	8.15333	K11253|1|3e-06|52.4|pop:POPTR_0002s10030g|histone H3	-	GO:0046983//protein dimerization activity	-	gi|357454361|ref|XP_003597461.1|/0/Transcription factor bHLH122 [Medicago truncatula]
	[Msa]_50060	1.78333	9.07667	4.31333	1.85333	K16190|1|2e-14|80.1|bdi:100843665|glucuronokinase [EC:2.7.1.43];K13422|2|3e-13|76.6|egu:105059593|transcription factor MYC2	-	GO:0046983//protein dimerization activity	-	gi|357449601|ref|XP_003595077.1|/1.11149e-93/Transcription factor bHLH [Medicago truncatula]
WRKY	[Msa]_38823	4.74	7.69333	9.82333	20.3033	K13424|1|0.0|1102|mtr:MTR_5g074400|WRKY transcription factor 33	-	GO:0003700//transcription factor activity, sequence-specific DNA binding;GO:0043565//sequence-specific DNA binding	GO:0006355//regulation of transcription, DNA-templated	gi|357491323|ref|XP_003615949.1|/0/WRKY transcription factor [Medicago truncatula]
	[Msa]_35385	0.28	0.74	0.72	1.31333	K13424|1|0.0|459|mtr:MTR_7g071120|WRKY transcription factor 33	-	-	-	gi|187944181|gb|ACD40317.1|/0/WRKY transcription factor WRKY108715 [Medicago truncatula]
HSF	[Msa]_35469	0.696667	0.76	6.71333	2.33333	K09419|1|4e-153|542|pvu:PHAVU_001G154700g|heat shock transcription factor, other eukaryote	-	-	-	gi|657379447|gb|KEH23827.1|/0/heat shock transcription factor A3 [Medicago truncatula]
	[Msa]_35955	2.39	0.93	1.95667	0.256667	K09419|1|0.0|736|mtr:MTR_5g029680|heat shock transcription factor, other eukaryote	GO:0005634//nucleus	GO:0003700//transcription factor activity, sequence-specific DNA binding;GO:0043565//sequence-specific DNA binding	GO:0006950//response to stress;GO:0006355//regulation of transcription, DNA-templated	gi|115521215|gb|ABJ09073.1|/0/heat shock transcription factor 1 [Medicago sativa]
EIL	[Msa]_22969	2.06333	0.01	0.01	0.01	K14514|1|0.0|570|mtr:MTR_5g087790|ethylene-insensitive protein 3	GO:0005634//nucleus	GO:0003700//transcription factor activity, sequence-specific DNA binding	GO:0006355//regulation of transcription, DNA-templated	gi|217074448|gb|ACJ85584.1|/0/unknown [Medicago truncatula]
	[Msa]_33752	4.14333	0.903333	6.84333	9.19333	K14514|1|0.0|532|mtr:MTR_5g087790|ethylene-insensitive protein 3	GO:0005634//nucleus	GO:0003700//transcription factor activity, sequence-specific DNA binding	GO:0006355//regulation of transcription, DNA-templated	gi|217074448|gb|ACJ85584.1|/0/unknown [Medicago truncatula]
TAZ	[Msa]_43725	5.40667	1.92667	0.953333	4.28667	K04498|1|0.0|838|mtr:MTR_4g005050|E1A/CREB-binding protein [EC:2.3.1.48]	-	-	-	gi|657386115|gb|AES86305.2|/0/histone acetyltransferase HAC-like protein, putative [Medicago truncatula]
mTERF	[Msa]_30133	1.10667	0.55	0.396667	0.186667	K15032|1|7e-89|198|mtr:MTR_5g041630|mTERF domain-containing protein, mitochondrial	-	-	-	gi|355515178|gb|AES96801.1|/3.80031e-88/transcription termination factor family protein [Medicago truncatula]
MADS	[Msa]_21783	0.603333	0.603333	1.29667	3.63333	K09264|1|5e-32|82.8|cam:101493118|MADS-box transcription factor, plant	-	-	-	gi|657373258|gb|KEH19008.1|/3.97496e-69/MADS-box transcription factor [Medicago truncatula]
LOB	[Msa]_36515	5.74333	0.436667	14.84	7.64333	-	-	-	-	gi|357496887|ref|XP_003618732.1|/9.07111e-107/LOB domain-containing protein [Medicago truncatula]
HB	[Msa]_32360	2.42333	7.19333	9.94667	7.49333	K15613|1|8e-93|337|ppp:PHYPADRAFT_235352|homeobox protein Meis1;K16670|3|2e-26|121|bdi:100843507|homeobox protein Meis2	-	-	-	gi|657400739|gb|KEH39852.1|/0/class II knotted-like homeobox protein [Medicago truncatula]
G2-like	[Msa]_27258	1.28667	1.06333	0.556667	0.29	K14491|1|9e-17|89.7|sbi:SORBI_10g025500|two-component response regulator ARR-B family	-	GO:0005488//binding	GO:0007165//signal transduction	gi|357482307|ref|XP_003611439.1|/0/Two-component response regulator-like protein [Medicago truncatula]
FAR1	[Msa]_19254	0.00666667	0.783333	1.76333	0.796667	K17604|1|1e-111|211|pmum:103344202|zinc finger SWIM domain-containing protein 3	-	-	-	gi|357495685|ref|XP_003618131.1|/0/FAR1-related protein [Medicago truncatula]
E2F-DP	[Msa]_30733	2.42	1.77333	1.4	0.54	K06620|1|0.0|662|mtr:MTR_1g105110|transcription factor E2F3	-	-	-	gi|657403025|gb|AES62703.2|/0/E2F transcription factor [Medicago truncatula]
C2H2	[Msa]_37605	1.10667	0.01	0.01	1.04667	K12309|1|1e-20|102|vvi:100251499|beta-galactosidase [EC:3.2.1.23]	-	-	-	gi|502118652|ref|XP_004496356.1|/0/PREDICTED: protein SENSITIVE TO PROTON RHIZOTOXICITY 1-like [Cicer arietinum]
C2C2-Dof	[Msa]_38263	0.633333	6.49667	4.74333	1.71333	K16222|1|4e-34|105|brp:103855006|Dof zinc finger protein DOF5.5	-	-	-	gi|645269294|ref|XP_008239933.1|/6.34888e-75/PREDICTED: cyclic dof factor 3 [Prunus mume]
ABI3VP1	[Msa]_50843	2.88667	2.19667	0.703333	1.12667	-	GO:0005634//nucleus	GO:0003677//DNA binding	GO:0006355//regulation of transcription, DNA-templated	gi|357473115|ref|XP_003606842.1|/2.79485e-126/B3 domain-containing transcription factor VRN1 [Medicago truncatula]
Note: C, A1, A2, and A3 represent ABA treatment for 0, 1, 3, and 12 h, respectively.

## Sheet: Table S4
Table S4. DEIs involved in antioxidative defense under ABA and cold stress.
Table S4a. DEIs involved in antioxidative defense under ABA stress.												Table S4b. DEIs involved in antioxidative defense under cold stress.
Gene	gene_id	CK	A1	A2	A3	KEGG Orthology	GO Component	GO Function	GO Process	Blast nr			gene_id	C0	C1	C2	C3	C4	KEGG Orthology	GO Component	GO Function	GO Process	Blast nr
CATs (1)	[Msa]_36870	1.14333	2.52	5	2	K03781|1|0.0|992|cam:101513499|catalase [EC:1.11.1.6]	-	-	-	gi|657396196|gb|KEH36312.1|/0/catalase heme-binding enzyme [Medicago truncatula]		CATs (11)	[Msa]_39219	319.213	317.493	369.713	267.023	172.447	K03781|1|0.0|992|cam:101513499|catalase [EC:1.11.1.6]	-	-	-	gi|657396196|gb|KEH36312.1|/0/catalase heme-binding enzyme [Medicago truncatula]
PODs (5)	[Msa]_46594	0.42	1.00333	1.89667	3	K00430|1|1e-72|274|mtr:MTR_118s0001|peroxidase [EC:1.11.1.7]	-	-	-	gi|358348084|ref|XP_003638079.1|/8.43651e-72/Peroxidase [Medicago truncatula]			[Msa]_44384	198.54	166.717	207.75	120.597	97.4167	K03781|1|0.0|992|cam:101513499|catalase [EC:1.11.1.6]	-	-	-	gi|657396196|gb|KEH36312.1|/0/catalase heme-binding enzyme [Medicago truncatula]
	[Msa]_47655	0.86	2.05333	3.14	5.88667	K00430|1|0.0|688|mtr:MTR_2g029830|peroxidase [EC:1.11.1.7]	-	-	-	gi|657397280|gb|AES64746.2|/0/peroxidase family protein [Medicago truncatula]			[Msa]_41771	51.5667	60.8367	58.7167	75.5933	28.9233	K03781|1|0.0|380|cam:101513499|catalase [EC:1.11.1.6]	-	-	-	gi|657396196|gb|KEH36312.1|/0/catalase heme-binding enzyme [Medicago truncatula]
	[Msa]_48084	27.79	23.57	51.1433	232.75	K00430|1|0.0|634|mtr:MTR_118s0001|peroxidase [EC:1.11.1.7]	-	-	-	gi|358348084|ref|XP_003638079.1|/3.34419e-180/Peroxidase [Medicago truncatula]			[Msa]_51518	30.05	30.9833	35.9367	23.75	16.1967	K03781|1|1e-102|372|cam:101513499|catalase [EC:1.11.1.6]	GO:0009514//glyoxysome	GO:0046872//metal ion binding;GO:0020037//heme binding;GO:0004096//catalase activity	GO:0042744//hydrogen peroxide catabolic process;GO:0055114//oxidation-reduction process	gi|657396196|gb|KEH36312.1|/9.10263e-112/catalase heme-binding enzyme [Medicago truncatula]
	[Msa]_48109	10.9733	5.60667	14.34	81.85	K00430|1|2e-143|326|cam:101493935|peroxidase [EC:1.11.1.7]	-	-	-	gi|502112376|ref|XP_004494311.1|/1.35429e-142/PREDICTED: peroxidase 3-like [Cicer arietinum]			[Msa]_36870	0.01	0.01	0.01	0.01	2.99667	K03781|1|0.0|992|cam:101513499|catalase [EC:1.11.1.6]	-	-	-	gi|657396196|gb|KEH36312.1|/0/catalase heme-binding enzyme [Medicago truncatula]
	[Msa]_49388	25.2367	26.5433	49.54	229.193	K00430|1|1e-170|356|mtr:MTR_118s0001|peroxidase [EC:1.11.1.7]	-	-	-	gi|358348084|ref|XP_003638079.1|/6.54119e-170/Peroxidase [Medicago truncatula]			[Msa]_23283	0.01	0.01	0.01	0.09	0.27	K03781|1|6e-95|332|egr:104448931|catalase [EC:1.11.1.6]	-	-	-	gi|449466789|ref|XP_004151108.1|/1.56906e-111/PREDICTED: catalase HPII-like [Cucumis sativus]
GPXs (2)	[Msa]_49950	62.19	174.197	391.227	294.25	K00432|1|1e-97|356|cam:101488996|glutathione peroxidase [EC:1.11.1.9]	-	-	-	gi|657375833|gb|AET04999.2|/1.70728e-117/phospholipid hydroperoxide glutathione peroxidase [Medicago truncatula]			[Msa]_26253	0.01	0.01	0.01	0.08	0.01	K03781|1|0.0|728|cam:101513499|catalase [EC:1.11.1.6]	-	-	-	gi|657396196|gb|KEH36312.1|/0/catalase heme-binding enzyme [Medicago truncatula]
	[Msa]_50021	10.6033	23.5333	47.5633	36.9167	K00432|1|3e-93|342|mtr:MTR_8g098410|glutathione peroxidase [EC:1.11.1.9]	-	-	-	gi|401716808|gb|AFP99878.1|/1.17236e-94/glutathione peroxidase, partial [Medicago sativa]			[Msa]_38790	2.07667	2.46667	0.926667	2.45	0.22	-	-	-	-	gi|357505655|ref|XP_003623116.1|/1.87265e-08/Catalase [Medicago truncatula]
GRs (2)	[Msa]_37694	0.413333	1.94667	3.17	2.41333	K00383|1|0.0|804|cam:101506077|glutathione reductase (NADPH) [EC:1.8.1.7]	-	-	-	gi|657381725|gb|KEH25687.1|/0/cytosolic glutathione reductase [Medicago truncatula]			[Msa]_30624	2.42	3.82333	1.98333	2.61	1.95667	-	-	-	-	gi|357505655|ref|XP_003623116.1|/8.37646e-15/Catalase [Medicago truncatula]
	[Msa]_42929	0.146667	1.24667	1.65333	1.28667	K00383|1|0.0|923|cam:101506077|glutathione reductase (NADPH) [EC:1.8.1.7]	-	-	-	gi|657381725|gb|KEH25687.1|/0/cytosolic glutathione reductase [Medicago truncatula]			[Msa]_19745	0.296667	0.37	0.2	0.23	0.19	K01115|1|7e-17|90.5|mtr:MTR_5g023050|phospholipase D1/2 [EC:3.1.4.4]	-	-	-	gi|357505655|ref|XP_003623116.1|/3.59902e-22/Catalase [Medicago truncatula]
GSTs (7)	[Msa]_47573	0.313333	1.38	0.943333	1.32333	K00799|1|8e-56|218|mtr:MTR_1g090070|glutathione S-transferase [EC:2.5.1.18]	-	-	-	gi|657404663|gb|AES61888.2|/1.02898e-57/glutathione S-transferase, amino-terminal domain protein [Medicago truncatula]			[Msa]_40958	0.143333	0.433333	0.216667	0.28	0.0266667	-	-	-	-	gi|357505655|ref|XP_003623116.1|/8.68142e-18/Catalase [Medicago truncatula]
	[Msa]_49614	5.58667	13.3667	17.5867	36.8933	K00799|1|2e-115|416|cam:101507299|glutathione S-transferase [EC:2.5.1.18]	-	-	-	gi|657393692|gb|KEH34501.1|/6.24839e-126/glutathione S-transferase, amino-terminal domain protein [Medicago truncatula]		PODs (7)	[Msa]_36920	3.64	5.24	3.88333	0.773333	1.75333	K00430|1|9e-108|391|mtr:MTR_7g072480|peroxidase [EC:1.11.1.7]	-	GO:0020037//heme binding;GO:0046872//metal ion binding;GO:0004601//peroxidase activity	GO:0055114//oxidation-reduction process;GO:0006979//response to oxidative stress	gi|357506551|ref|XP_003623564.1|/5.27644e-107/Peroxidase [Medicago truncatula]
	[Msa]_50157	3.4	7.35667	15.0333	16.9833	K00799|1|9e-115|413|cam:101507299|glutathione S-transferase [EC:2.5.1.18]	-	-	-	gi|657393692|gb|KEH34501.1|/4.44926e-123/glutathione S-transferase, amino-terminal domain protein [Medicago truncatula]			[Msa]_47230	9.80333	13.0033	7.51333	3.36667	0.516667	K00430|1|3e-177|621|mtr:MTR_4g114450|peroxidase [EC:1.11.1.7]	-	GO:0020037//heme binding;GO:0046872//metal ion binding;GO:0004601//peroxidase activity	GO:0055114//oxidation-reduction process;GO:0006979//response to oxidative stress	gi|357478035|ref|XP_003609303.1|/1.96826e-176/Peroxidase [Medicago truncatula]
	[Msa]_50342	3.12	5.12667	11.15	18.3133	K00799|1|4e-115|414|cam:101507299|glutathione S-transferase [EC:2.5.1.18]	-	-	-	gi|657393692|gb|KEH34501.1|/2.03166e-125/glutathione S-transferase, amino-terminal domain protein [Medicago truncatula]			[Msa]_47538	29.64	48.3067	29.4367	27.95	6.16333	K00430|1|2e-162|572|mtr:MTR_1g066380|peroxidase [EC:1.11.1.7]	-	GO:0020037//heme binding;GO:0046872//metal ion binding;GO:0004601//peroxidase activity	GO:0055114//oxidation-reduction process;GO:0006979//response to oxidative stress	gi|657403424|gb|KEH42268.1|/0/cationic peroxidase [Medicago truncatula]
	[Msa]_50493	0.18	0.163333	0.386667	1.52333	K00799|1|5e-109|394|pvu:PHAVU_005G053900g|glutathione S-transferase [EC:2.5.1.18]	-	-	-	gi|657398857|gb|KEH38378.1|/1.56178e-122/glutathione S-transferase, amino-terminal domain protein [Medicago truncatula]			[Msa]_48573	3.36	4.67333	2.53333	0.843333	0.183333	K00430|1|0.0|634|mtr:MTR_5g017860|peroxidase [EC:1.11.1.7]	-	GO:0020037//heme binding;GO:0046872//metal ion binding;GO:0004601//peroxidase activity	GO:0055114//oxidation-reduction process;GO:0006979//response to oxidative stress	gi|357483005|ref|XP_003611789.1|/3.11209e-180/Peroxidase [Medicago truncatula]
	[Msa]_50658	0.863333	2.61	4.08667	2.04333	K00799|1|6e-123|440|mtr:MTR_7g065740|glutathione S-transferase [EC:2.5.1.18]	-	GO:0016740//transferase activity	-	gi|357505843|ref|XP_003623210.1|/3.35861e-122/Glutathione S-transferase GST [Medicago truncatula]			[Msa]_48899	25.95	30.9567	20.74	13.2833	4.97667	K00430|1|1e-169|596|mtr:MTR_7g072510|peroxidase [EC:1.11.1.7]	-	GO:0020037//heme binding;GO:0046872//metal ion binding;GO:0004601//peroxidase activity	GO:0055114//oxidation-reduction process;GO:0006979//response to oxidative stress	gi|357506557|ref|XP_003623567.1|/6.79484e-169/Peroxidase [Medicago truncatula]
	[Msa]_50808	13.4433	25.53	28.76	55.2	K00799|1|1e-121|436|mtr:MTR_8g087410|glutathione S-transferase [EC:2.5.1.18]	-	GO:0016740//transferase activity	-	gi|357519093|ref|XP_003629835.1|/6.10649e-121/Glutathione S-transferase GST [Medicago truncatula]			[Msa]_49950	37.6933	57.0367	103.57	275.533	289.203	K00432|1|1e-97|356|cam:101488996|glutathione peroxidase [EC:1.11.1.9]	-	-	-	gi|657375833|gb|AET04999.2|/1.70728e-117/phospholipid hydroperoxide glutathione peroxidase [Medicago truncatula]
P5CSs (4)	[Msa]_19687	1.72333	1.02	14.62	38.6667	K12657|1|0.0|1319|mtr:MTR_4g020450|delta-1-pyrroline-5-carboxylate synthetase [EC:2.7.2.11 1.2.1.41]	-	-	-	gi|657386737|gb|KEH29006.1|/0/delta-1-pyrroline-5-carboxylate synthetase [Medicago truncatula]			[Msa]_50021	6.82333	13.3767	20.27	56.8633	82.8867	K00432|1|3e-93|342|mtr:MTR_8g098410|glutathione peroxidase [EC:1.11.1.9]	-	-	-	gi|401716808|gb|AFP99878.1|/1.17236e-94/glutathione peroxidase, partial [Medicago sativa]
	[Msa]_20063	0.29	0.16	4.71667	18.04	K12657|1|0.0|456|mtr:MTR_4g020450|delta-1-pyrroline-5-carboxylate synthetase [EC:2.7.2.11 1.2.1.41]	-	-	-	gi|657386739|gb|KEH29008.1|/0/delta-1-pyrroline-5-carboxylate synthetase [Medicago truncatula]		GPXs (2)	[Msa]_49950	37.6933	57.0367	103.57	275.533	289.203	K00432|1|1e-97|356|cam:101488996|glutathione peroxidase [EC:1.11.1.9]	-	-	-	gi|657375833|gb|AET04999.2|/1.70728e-117/phospholipid hydroperoxide glutathione peroxidase [Medicago truncatula]
	[Msa]_43408	1.55667	0.353333	5.21667	13.5567	K12657|1|0.0|395|mtr:MTR_4g020450|delta-1-pyrroline-5-carboxylate synthetase [EC:2.7.2.11 1.2.1.41]	-	-	-	gi|357469123|ref|XP_003604846.1|/0/Delta-1-pyrroline-5-carboxylate synthetase [Medicago truncatula]			[Msa]_50021	6.82333	13.3767	20.27	56.8633	82.8867	K00432|1|3e-93|342|mtr:MTR_8g098410|glutathione peroxidase [EC:1.11.1.9]	-	-	-	gi|401716808|gb|AFP99878.1|/1.17236e-94/glutathione peroxidase, partial [Medicago sativa]
	[Msa]_44898	0.01	0.01	1.23667	4.08	K12657|1|6e-84|312|gmx:100798598|delta-1-pyrroline-5-carboxylate synthetase [EC:2.7.2.11 1.2.1.41]	-	-	-	gi|657386739|gb|KEH29008.1|/1.31436e-103/delta-1-pyrroline-5-carboxylate synthetase [Medicago truncatula]		GRs (2)	[Msa]_42398	0.01	0.01	0.01	0.01	1.76333	K00383|1|0.0|648|cam:101506077|glutathione reductase (NADPH) [EC:1.8.1.7]	-	-	-	gi|657381726|gb|KEH25688.1|/0/cytosolic glutathione reductase [Medicago truncatula]
Note: C, A1, A2, and A3 represent ABA treatment for 0, 1, 3, and 12 h, respectively.													[Msa]_42929	0.193333	1.11333	1.84667	2.14333	0.966667	K00383|1|0.0|923|cam:101506077|glutathione reductase (NADPH) [EC:1.8.1.7]	-	-	-	gi|657381725|gb|KEH25687.1|/0/cytosolic glutathione reductase [Medicago truncatula]
												GSTs (16)	[Msa]_13580	1.75667	3.75667	2.30667	6.06333	9.81	K00799|1|3e-64|248|cam:101499254|glutathione S-transferase [EC:2.5.1.18]	-	-	-	gi|16416392|dbj|BAB70616.1|/4.04617e-78/glutathione S-transferase [Medicago sativa]
													[Msa]_23173	1.05667	1.95333	1.57667	3.16333	5.43	K00799|1|4e-104|380|cam:101515160|glutathione S-transferase [EC:2.5.1.18]	-	-	-	gi|686483973|gb|AIP98335.1|/8.60275e-118/putative glutathione S-transferase [Medicago sativa]
													[Msa]_48794	2.22667	4.88667	8.99	20.4967	9.20333	K00799|1|5e-78|159|pper:PRUPE_ppa011108mg|glutathione S-transferase [EC:2.5.1.18]	-	-	-	gi|657395394|gb|KEH35720.1|/3.85239e-114/glutathione S-transferase, amino-terminal domain protein [Medicago truncatula]
													[Msa]_49010	7.69667	10.3	15.76	54.7767	93.4333	K00799|1|9e-45|127|cam:101515160|glutathione S-transferase [EC:2.5.1.18]	-	-	GO:0006950//response to stress	gi|657398866|gb|KEH38387.1|/4.97791e-41/glutathione S-transferase, amino-terminal domain protein [Medicago truncatula]
													[Msa]_49253	12.63	11.5067	10.8533	3.39333	0.533333	K00799|1|6e-107|387|gmx:547597|glutathione S-transferase [EC:2.5.1.18]	-	-	-	gi|657403467|gb|KEH42311.1|/1.64927e-108/glutathione S-transferase tau [Medicago truncatula]
													[Msa]_49457	0.43	0.746667	1.02	2.57	3.36	K00799|1|8e-118|400|mtr:MTR_1g090060|glutathione S-transferase [EC:2.5.1.18]	-	GO:0016740//transferase activity	-	gi|357442717|ref|XP_003591636.1|/4.41063e-117/Glutathione S-transferase N-terminal domain containing protein [Medicago truncatula]
													[Msa]_49821	15.78	16.7467	17.3167	49.1633	133.273	K00799|1|4e-98|357|cam:101499254|glutathione S-transferase [EC:2.5.1.18]	-	-	-	gi|657404582|gb|KEH43226.1|/9.05773e-106/glutathione S-transferase, amino-terminal domain protein [Medicago truncatula]
													[Msa]_49908	15.1633	19.45	18.3167	89.1233	123.313	K00799|1|3e-97|283|cam:101515160|glutathione S-transferase [EC:2.5.1.18]	-	-	-	gi|502088028|ref|XP_004488707.1|/1.5444e-96/PREDICTED: probable glutathione S-transferase-like [Cicer arietinum]
													[Msa]_50007	11.9233	26.9933	39.4467	107.61	47.3067	K00799|1|5e-83|308|pper:PRUPE_ppa011108mg|glutathione S-transferase [EC:2.5.1.18]	-	-	-	gi|657395394|gb|KEH35720.1|/3.07965e-119/glutathione S-transferase, amino-terminal domain protein [Medicago truncatula]
													[Msa]_50259	3.11667	5.4	4.28333	17.97	29.49	K00799|1|4e-101|340|cam:101494097|glutathione S-transferase [EC:2.5.1.18]	-	-	-	gi|657386711|gb|KEH28980.1|/1.33731e-116/glutathione S-transferase, amino-terminal domain protein [Medicago truncatula]
													[Msa]_50387	6.45333	10.7733	14.1833	37.3033	64.9933	K00799|1|2e-125|449|mtr:MTR_7g065660|glutathione S-transferase [EC:2.5.1.18]	-	-	-	gi|357505827|ref|XP_003623202.1|/1.00267e-124/Glutathione S-transferase GST [Medicago truncatula]
													[Msa]_50396	5.19	6.82333	10.2667	30.9233	50.44	K00799|1|2e-125|449|mtr:MTR_7g065660|glutathione S-transferase [EC:2.5.1.18]	-	GO:0016740//transferase activity	-	gi|357505827|ref|XP_003623202.1|/1.00267e-124/Glutathione S-transferase GST [Medicago truncatula]
													[Msa]_50433	0.32	0.59	0.27	2.36333	8.77667	K00799|1|9e-122|436|mtr:MTR_7g065740|glutathione S-transferase [EC:2.5.1.18]	-	GO:0016740//transferase activity	-	gi|357505843|ref|XP_003623210.1|/5.14023e-121/Glutathione S-transferase GST [Medicago truncatula]
													[Msa]_50593	4.67	8.59667	8.08	11.9533	18.9567	K00799|1|1e-120|433|mtr:MTR_7g065600|glutathione S-transferase [EC:2.5.1.18]	-	GO:0016740//transferase activity	-	gi|357505815|ref|XP_003623196.1|/5.42632e-120/Glutathione S-transferase [Medicago truncatula]
													[Msa]_50658	0.59	0.936667	0.996667	4.55667	10.7767	K00799|1|6e-123|440|mtr:MTR_7g065740|glutathione S-transferase [EC:2.5.1.18]	-	GO:0016740//transferase activity	-	gi|357505843|ref|XP_003623210.1|/3.35861e-122/Glutathione S-transferase GST [Medicago truncatula]
													[Msa]_50701	5.36	10.7333	10.7867	26.61	40.7467	K00799|1|3e-62|238|mtr:MTR_1g090060|glutathione S-transferase [EC:2.5.1.18]	-	-	-	gi|357442717|ref|XP_003591636.1|/1.91513e-61/Glutathione S-transferase N-terminal domain containing protein [Medicago truncatula]
												P5CSs (4)	[Msa]_42647	5.51	8.87667	6.94333	10.2667	38.3333	K12657|1|0.0|1319|mtr:MTR_4g020450|delta-1-pyrroline-5-carboxylate synthetase [EC:2.7.2.11 1.2.1.41]	-	-	-	gi|657386737|gb|KEH29006.1|/0/delta-1-pyrroline-5-carboxylate synthetase [Medicago truncatula]
													[Msa]_32905	2.05667	2.99667	3.09667	3.96	11.6167	K12657|1|0.0|456|mtr:MTR_4g020450|delta-1-pyrroline-5-carboxylate synthetase [EC:2.7.2.11 1.2.1.41]	-	-	-	gi|657386739|gb|KEH29008.1|/0/delta-1-pyrroline-5-carboxylate synthetase [Medicago truncatula]
													[Msa]_44588	1.70333	2.46	1.86667	2.14333	10.3533	K12657|1|0.0|395|mtr:MTR_4g020450|delta-1-pyrroline-5-carboxylate synthetase [EC:2.7.2.11 1.2.1.41]	-	-	-	gi|357469123|ref|XP_003604846.1|/0/Delta-1-pyrroline-5-carboxylate synthetase [Medicago truncatula]
													[Msa]_34239	0.346667	0.9	0.333333	1.02333	3.67667	K12657|1|6e-84|312|gmx:100798598|delta-1-pyrroline-5-carboxylate synthetase [EC:2.7.2.11 1.2.1.41]	-	-	-	gi|657386739|gb|KEH29008.1|/1.31436e-103/delta-1-pyrroline-5-carboxylate synthetase [Medicago truncatula]
												Note: C0, C1, C2, C3, and C4 represent cold stress (4°C) for 0, 2, 6, 24, and 48 h, respectively.

## Sheet: Table S5
Table S5. Primers used for qRT-PCR analysis.
Number	isoforms	Forward primer (5'-3')	Reverse primer (5'-3')
1	[Msa]_33833	AACTCAACTCCCTCCTCCC	TCGTTACAGCAACCGACG
2	[Msa]_39107	TGAAGAGAGGTGGTGGAATAG	CTGTATCTAAGGGCAGTCCC
3	[Msa]_41928	CAATCAAACAAGGCTACCCT	GGTTCATCTTCATCACTGAGG
4	[Msa]_42852	GAGGTTCAAACAATGGGTG	AAACTCTTCCAAAGTCATCTCC
5	[Msa]_44222	TGCCTGCTGGGAACTTTAC	TCTCCTCCTCCAACGGTCT
6	[Msa]_44808	CATCCCAAACTTCAGCAAAC	GTGGTGGAGAGTGGTAGTAGTAAG
7	[Msa]_46628	TCATAACACCATTTCACCCTC	GATAGCACCACCACACATTC
8	[Msa]_47805	CTTGATGGTGGATTTCCTCT	TGTTTGGTTGATGTGTTGC
9	[Msa]_48084	TCATTGGGATTAGTGAAGGAG	TCTTATCAACTTGGCTGGC
10	[Msa]_49950	CTCGGTGACTACAAAGGAAAG	ACTGATTACAAGGGAATGCC
11	[Msa]_50284	GCTGCTCTTGCTTATGTTAGAC	TGGCTTCATCAGTTCCCT
12	[Msa]_51551	GAACAAGATTGGTGATGCC	TCCTACGCCTCCTACAAGAC
13	[Msa]_51657	TACTCAGGTTGTTTGGCG	GTGCTACGACCATCATTACATT
14	[Msa]_52521	TTATTCTTGCCATCATCCTTCC	AGATAGCCCAAAATGGTGAG
15	[Msa]_52722	GAAACACACCAGCCTCTTG	CCATCAACTTCCTCCTCAC
16	[Msa]_52750	GACAAGAAAGAGGGAGAACAC	GTCCTCCTACAAAACCATGTTG
17	MsUBQ	CTGACAGCCCACTGAATTGTGA	TTTTGGCATTGCTGCAAGC
